# Supplementary material for: Ibuprofen, Flurbiprofen, Etoricoxib or Paracetamol Do Not Influence ACE2 Expression and Activity In Vitro or in Mice and Do Not Exacerbate In-Vitro SARS-CoV-2 Infection
Source: Int J Mol Sci. 2022 Jan 19;23(3):1049. doi: 10.3390/ijms23031049 (PMC8835123; doi:10.3390/ijms23031049)
Supplement: Supplementary file 1 [file ijms-23-01049-s001.zip]

Archive with 1 entries (1 files):
- ijms-1537498-supplementary-update.pdf
